# Supplementary material for: The genetic interaction of REVOLUTA and WRKY53 links plant development, senescence, and immune responses
Source: PLoS One. 2022 Mar 25;17(3):e0254741. doi: 10.1371/journal.pone.0254741 (PMC8956159; doi:10.1371/journal.pone.0254741)
Supplement: S1 Dataset — (XLSX) [file pone.0254741.s010.xlsx]

## Sheet: info
The genetic interaction of REVOLUTA and WRKY53 links plant development, senescence, and immune response
Bresson et al.,
Days_to_Bolting	Bolting was determined as the number of days from germination until the visible appearance of the floral bud at the centre of the rosette.
Days_to_Flowering	Flowering time as determined as the number of days from germination until the first flower open.
Leafnumber_Bolting	Mature silique was determined as the number of days from germination until the ten first yellowing siliques.

## Sheet: data
idPot	idGen	Days_to_Bolting	Days_to_Flowering	Leafnumber_Bolting
2	rev10d	19	34	16
3	Col0	17	28	15
4	wrky53	18	30	16
5	wrky53	17	28	14
7	rev5	15	27	12
8	wrky53	20	32	16
10	wrky53	25	37	20
12	rev10d	19	35	18
13	rev10d	19	34	19
14	rev5	15	27	11
15	rev10d	19	34	18
16	wrk53rev5	15	28	12
17	wrk53rev5	17	30	13
18	Col0	23	36	18
19	rev10d	22	40	21
20	wrky53	21		16
21	rev5	15	25	12
22	Col0	20	31	17
23	wrk53rev5	18	29	14
24	Col0	19	31	15
25	rev5	17	30	12
27	Col0	21	33	17
28	rev5
29	wrk53rev5	17	29	13
30	Col0	20	33	16
31	wrky53	16	28	14
33	rev10d	27	40	23
34	rev5	16	28	12
35	Col0	22	33	18
36	wrk53rev5	17	30	14
39	wrky53	18	29	15
41	rev5	18	31	13
42	Col0	25	37	20
43	Col0	19	32	17
44	Col0	19	30	14
45	wrky53	18	30	14
51	rev5	14	26	11
52	wrk53rev5	18	29	14
53	wrky53	18	29	15
54	wrk53rev5	23	36	15
56	rev5	16	27	13
57	rev10d	20	37	18
60	wrk53rev5	20	33	15
61	rev10d	21	37	21
62	wrky53	19	30	16
63	wrk53rev5	22	34	16
64	rev10d	27	41	22
65	Col0	21	31	16
66	wrk53rev5	20	31	14
67	rev10d	18	33	16
68	Col0	17	28	14
69	rev5	16	27	12
70	rev10d	20	34	18
72	rev5	16	29	13
73	rev10d	22	37	19
74	Col0	19	32	17
75	wrky53	20	31	17
76	wrky53	17	26	14
77	wrky53	20	31	17
79	wrk53rev5	18	29	13
80	rev5			18
81	wrky53	23	37	20
82	rev10d	20	37	18
83	rev5	17	29	13
84	rev10d	19	34	17
85	rev5	18	30	13
86	Col0	19	31	16
88	rev10d	22	39	22
89	rev5	15	29	11
91	wrk53rev5	17	29	13
92	rev5	16	27	13
94	wrk53rev5	15	25	12
95	wrky53	17	27	14
96	Col0	20	33	17
97	Col0	21	34	18
100	rev5	17		11
101	wrk53rev5	16	27	13
102	wrk53rev5	19	31	15
104	rev5			16
105	wrk53rev5	17	30	13
106	rev10d	20	32	19
107	wrk53rev5	20	34	17
112	wrky53	20	31	17
113	rev10d	21	38	19
114	wrky53	17	29	15
115	Col0	20	32	16
116	rev10d	21	33	18
117	wrk53rev5	17	28	14
118	wrky53	16	27	14
119	Col0			20
121	wrk53rev5	21	34	15
122	wrk53rev5	19	31	15
123	rev10d	25	41	23
124	rev10d	19	32	16
125	rev10d	18	33	17
126	rev5	17	27	11
128	rev5	20	33	14
129	wrky53	23	38	19
130	rev5	16	27	12
131	wrk53rev5	15	26	12
134	rev5	18	30	14
135	Col0	20	33	17
136	wrky53	20	32	17
138	rev5	15	27	12
140	Col0	19	32	16
141	wrky53	17	28	15
142	rev5	18	29	12
143	rev10d	22	38	19
144	wrk53rev5	20		15
145	Col0	22	34	19
146	wrky53	17		13
148	Col0	19	31	16
149	rev10d	21	32	20
150	wrk53rev5	17	27	14
152	rev10d	21	36	18
154	Col0	17	28	15
155	wrky53	18	29	15
156	wrk53rev5	19	32	14
157	wrky53	17	27	15
158	Col0	19	30	16
161	rev10d	21	37	19
162	wrk53rev5	15	28	12
165	wrky53	23	36	19
166	rev10d	23	41	22
169	rev10d	22	36	18
170	rev5	17	32	14
171	wrk53rev5	18	30	14
172	wrk53rev5	16	28	14
175	rev5	22	34	17
176	wrky53	24	37	17
177	wrky53	19	30	15
178	Col0	24	37	20
179	rev10d	19	35	18
182	rev10d	18	32	15
183	rev10d	21	39	19
184	rev5	21	34	15
185	rev5	17	31	13
186	rev5	19		13
187	wrky53	18	30	15
188	Col0	20	31	17
189	wrky53	18	31	16
190	Col0	18	31	16
191	wrk53rev5	18	31	14
192	wrk53rev5	17	29	14
193	wrky53	19	31	14
194	rev5	15	27	12
195	Col0	23	34	18
196	wrk53rev5	18	30	14
197	Col0	18	28	15
200	Col0	24	38	18
